# Supplementary material for: Comparative genomics of koala, cattle and sheep strains of Chlamydia pecorum
Source: BMC Genomics. 2014 Aug 8;15(1):667. doi: 10.1186/1471-2164-15-667 (PMC4137089; doi:10.1186/1471-2164-15-667)
Supplement: Supplementary file 2 — Additional file 2: List of genes in the 77-kbp SNP hotspot region. A table of genes in the 77-kbp SNP hotspot regions from C. pecorum MC/MarsBar. The number of SNPs and ka/ks ratio is based on the comparison of these genes between C. pecorum MC/MarsBar and C. pecorum E58. (XLSX 38 KB) [file 12864_2014_6356_MOESM2_ESM.xlsx]

## Sheet: Sheet1
Locus tag (MC/MarsBar)	Locus tag (IPTaLE)	Locus tag (DBDeUG)	Locus Tag (E58)	Gene name	Product	Number of synonymous SNP	Number of non-synonymous SNP	KaKs
CpecG_0264	CpecA_0267	CpecF_0266	G5S_0298	hemB	delta-aminolevulinic acid dehydratase	1	2	0.532538
CpecG_0265	CpecA_0268	CpecF_0267	G5S_0299	ngrA	NADH:ubiquinone oxidoreductase, Na(+)-translocating, A subunit	3	2	0.196903
CpecG_0266	CpecA_0269	CpecF_0268	G5S_0300		conserved hypothetical protein	2	1	0.115375
CpecG_0267	CpecA_0270	CpecF_0269	G5S_0301	greA	Transcription elongation factor greA	5	4	0.25125
CpecG_0268	CpecA_0271	CpecF_0270	G5S_0303		aromatic AA aminotransferase	4	1	0.0671147
CpecG_0269	CpecA_0272	CpecF_0271	G5S_0304	mreC	rod shape-determining protein MreC domain protein	7	0	0
CpecG_0270	CpecA_0273	CpecF_0272	G5S_0305	recB	exodeoxyribonuclease V, beta subunit	4	4	0.272988
CpecG_0271	CpecA_0274	CpecF_0273	G5S_0307	recC	exodeoxyribonuclease v, gamma	1	7	1.00404
CpecG_0272	CpecA_0275	CpecF_0274	G5S_0308		efflux protein	3	2	0.186411
CpecG_0273	CpecA_0276	CpecF_0275	G5S_0309		rhodanese-like domain protein	2	1	0.122602
CpecG_0274	CpecA_0277	CpecF_0276	G5S_0310	rpsD	ribosomal protein S4	1	0	0
CpecG_0275	CpecA_0278	CpecF_0277	G5S_0311		DNA-(Apurinic or apyrimidinic site) lyase	2	0	0
CpecG_0276	CpecA_0279	CpecF_0278	G5S_0312		membrane assoicated virulence protein	2	2	0.295929
CpecG_0277	CpecA_0280	CpecF_0279	G5S_0313		conserved hypothetical protein	1	6	1.63509
CpecG_0278	CpecA_0281	CpecF_0280	G5S_0315	srpA1	wall surface anchor protein	20	23	0
CpecG_0279	CpecA_0282	CpecF_0281	G5S_0316		putative Type III effector protein	40	48	0.289094
CpecG_0280	CpecA_0283	CpecF_0282	G5S_0317		putative Type III effector protein	3	12	1.10854
CpecG_0281	CpecA_0284	CpecF_0283	G5S_0319	abcT2	ABC transporter ATPase	0	0	n/a
CpecG_0282	CpecA_0285	CpecF_0284	G5S_0321	kdsA	3-deoxy-8-phosphooctulonate synthase	0	0	n/a
CpecG_0283	CpecA_0286	CpecF_0285	G5S_0323		KH domain protein	1	0	0
CpecG_0284	CpecA_0287	CpecF_0286	G5S_0324		pseudouridine synthase, RluA family	1	2	0.553295
CpecG_0285	CpecA_0288	CpecF_0287	G5S_0325		conserved hypothetical protein	0	0	n/a
CpecG_0286	CpecA_0289	CpecF_0288	G5S_0326		conserved hypothetical protein	0	0	n/a
CpecG_0287	CpecA_0290	CpecF_0289	G5S_0327		DNA gyrase/topoisomerase IV, A subunit	5	1	0.0550769
CpecG_0288	CpecA_0291	CpecF_0290	G5S_0328		DNA gyrase B	3	1	0.0903789
CpecG_0289	CpecA_0292	CpecF_0291	G5S_0329		Glutamyl-tRNA reductase	0	1	n/a
CpecG_0290	CpecA_0293	CpecF_0292	G5S_0330	sycE	type III secretion system chaperoner chaperone protein (CesT)	0	0	n/a
CpecG_0291	CpecA_0294	CpecF_0293	G5S_0331	sctD	Type III secretion system structural protein	9	2	0.0607414
CpecG_0292	CpecA_0295	CpecF_0294	G5S_0332		conserved hypothetical protein	1	0	0
CpecG_0293	CpecA_0296	CpecF_0295	G5S_0333		conserved hypothetical protein	0	0	n/a
CpecG_0294	CpecA_0297	CpecF_0296	G5S_0334		conserved hypothetical protein	8	1	0.032099
CpecG_0295	CpecA_0298	CpecF_0297	G5S_0335	sctN	type III secretion cytoplasmic ATPase	5	0	0
CpecG_0296	CpecA_0299	CpecF_0298	G5S_0336		conserved hypothetical protein	0	0	n/a
CpecG_0297	CpecA_0300	CpecF_0299	G5S_0337	copE	outer protein E	3	4	0.270852
CpecG_0298	CpecA_0301	CpecF_0300	G5S_0338	sctQ	type III secretion translocase SctQ	3	2	0.178289
CpecG_0299	CpecA_0302	CpecF_0301	G5S_0339		putative protein kinase	6	1	0.591058
CpecG_0300	CpecA_0303	CpecF_0302	G5S_0340	sctC	type III secretion protein SctC	24	7	0.0778255
CpecG_0301	CpecA_0304	CpecF_0303	G5S_0343		arginine kinase	3	1	0.0810203
CpecG_0302	CpecA_0305	CpecF_0304	G5S_0344		UvrB/uvrC motif domain protein	4	2	0.19115
CpecG_0303	CpecA_0306	CpecF_0305	G5S_0348		ribosome recycling factor	1	3	0.134818
CpecG_0304	CpecA_0307	CpecF_0306	G5S_0349	pyrH	uridylate kinase	6	3	0.0892931
CpecG_0305	CpecA_0308	CpecF_0307	G5S_0350	tsf	translation elongation factor Ts	11	2	0.139768
CpecG_0306	CpecA_0309	CpecF_0308	G5S_0351	rpsB	30S ribosomal protein	12	1	0.0494086
CpecG_0307	CpecA_0310	CpecF_0309	G5S_0353	ompA	major outer membrane protein	35	5	0.188848
CpecG_0308	CpecA_0311	CpecF_0310	G5S_0354		penicillin-binding protein 2	11	5	0.149428
CpecG_0309	CpecA_0312	CpecF_0311	G5S_0355		putative type III chaperone	1	0	0
CpecG_0310	CpecA_0313	CpecF_0312	G5S_0356	sufB	FeS assembly protein	2	0	0
CpecG_0311	CpecA_0314	CpecF_0313	G5S_0357	sufC	FeS assembly ATPase	1	0	0
CpecG_0312	CpecA_0315	CpecF_0314	G5S_0358	sufD	ABC transporter permease	2	1	0.138425
CpecG_0313	CpecA_0316	CpecF_0315	G5S_0359	sufS	aminotransferase, class V	6	3	0.111107
CpecG_0314	CpecA_0317	CpecF_0316	G5S_0360		Polysaccharide deacetylase domain protein	2	1	0.147082
CpecG_0315	CpecA_0318	CpecF_0317	G5S_0362		conserved hypothetical protein	1	0	0
CpecG_0316	CpecA_0319	CpecF_0318	G5S_0363	parB	chromosome partioning protein	2	3	0.417202
CpecG_0317	CpecA_0320	CpecF_0319	G5S_0364		ABC ATPase dipeptide transport	9	2	0.0626258
CpecG_0318	CpecA_0321	CpecF_0320	G5S_0365		ABC ATPase dipeptide transport	11	3	0.0798515
CpecG_0319	CpecA_0322	CpecF_0321	G5S_0366		conserved hypothetical protein	1	2	0.268549
CpecG_0320	CpecA_0323	CpecF_0322	G5S_0367		phosphate permease	2	3	0.481836
CpecG_0321	CpecA_0324	CpecF_0323	G5S_0368	pgk	phosphoglycerate kinase	11	1	0.0275709
CpecG_0322	CpecA_0325	CpecF_0324	G5S_0369		conserved hypothetical protein	3	30	2.81555
