# Supplementary material for: Comparative genomics of koala, cattle and sheep strains of Chlamydia pecorum
Source: BMC Genomics. 2014 Aug 8;15(1):667. doi: 10.1186/1471-2164-15-667 (PMC4137089; doi:10.1186/1471-2164-15-667)
Supplement: Supplementary file 4 — Additional file 4: Summary table of PCR screening for pseudogenes in C. pecorum positive samples. The table shows the status of the six pseudogenes in 65 C. pecorum positive swab samples from koalas and sheep and in the seven available C. pecorum genome sequences. (XLSX 94 KB) [file 12864_2014_6356_MOESM4_ESM.xlsx]

## Sheet: Sample_Genes_Genotypes
				Pseudogenes
	Sample Name	Location	Site of infection	toxB		pyrE		C.pecA_0641		CpecA_0640		CpecG_0412		CpecF_0874
				Yes/No	Genotype	Yes/No	Genotype	Yes/No	Genotype	Yes/No	Genotype	Yes/No	Genotype	Yes/No	Genotype
	C. pecorum MC/MarsBar	Mount Cotton	UGT	Yes	6	No	4	No	4	No	9	Yes	2	No	5
	C. pecorum IPTaLeft eye	Ipswitch	Ocular	No	9	Yes	1	Yes	5	Yes	8	No	1	No	5
	C. pecorum DBDeUG	Deception Bay	UGT	No	9	No	4	No	4	No	9	No	1	Yes	2
Box 1 A1	Koala 170713	South Australia	Left eye	Yes	6
Box 1 A2	Koala 170713	South Australia	Right eye	Yes	6
Box 1 A3	Koala 170713	South Australia	Nose	Yes	6
Box 1 A4	Koala 170713	South Australia	Cloaca	Yes	6
Box 1 A5	Koala 240713	South Australia	Left eye	Yes	6
Box 1 B7	Koala 121112	South Australia	Cloaca			No	4	No	4	No	7
Box 1 B9	Koala 060813	South Australia	Right eye	No	11			No	4
Box 1 C2	Koala 060813	South Australia	Cloaca	No	11	No	3	No	3	No	6	No	11	No	7
Box 1 C3	Koala 131112B	South Australia	Left eye			No	3			No	6
Box 1 D1	Olivia	South Australia	Cloaca	No	11	No	4	No	8	No	7
Box 1 E2	Koala 160213A	South Australia	Right eye	Yes	6	No	4	No	8
Box 1 E6	Koala 160213B	South Australia	Right eye	Yes	6	No	2	No	8
Box 1 F1	Koala 80313	South Australia	Right eye	Yes	6			No	8	No	7
Box 1 F2	Koala 80313	South Australia	Cloaca			No	3	No	3	No	6	No	11
Box 1 F9	Koala 231212	South Australia	Urethra	No	11
Box 3 C6	Koala 161013	South Australia	Urethra	No	9	No	4			No	9
Box 3 C8	Koala 05112013	South Australia	Right eye	No	9
Box 1 G8	Koala 48352	Tinana	UGT	No	9	No	4	No	4	No	7	No	10	No	5
Box 2 A5	Koala 48988	Tinana	Eyes			No	4	No	4	No	7	No	10	No	5
Box 2 B5	Koala 48353	Tinana	Urethra			No	4	No	4	No	7	No	10	Yes	4
Box 2 C4	Koala 48863	Tinana	Urethra	No	9	No	4	No	4	No	7	No	10	No	5
Box 2 C5	Koala 48956	Tinana	Eyes	No	9	No	4	No	4	No	7	No	10	Yes	4
Box 2 D1	Koala 48273	Tinana	Urethra	No	11			No	4	No	7	No	10	Yes	4
Box 2 D4	DeVilly	Tinana	Eyes	No	9	No	4	No	9
Box 2 D8	Koala 48986	Tinana	Eyes	No	9
Box 2 D9	Koala 48986	Tinana	Urethra	No	9
Box 2 F3	Koala 49515	Tinana	Urethra			No	4	No	4	No	7	No	10	No	5
Box 2 F5	Koala 49537	Tinana	Urethra	No	9	No	4	No	4	No	7	No	10	No	5
Box 2 F8	Mulberry	Tinana	Eyes	No	9	No	4
Box 2 G3	Koala 49187	Tinana	Eyes	No	9			No	4	No	7	No	10	Yes	4
Box 2 H1	Ned	East Coomera	Urethra	No	9	No	4	No	4
Box 2 H2	Steve	East Coomera	Urethra	No	9	No	4	Yes	6	No	7	No	1	No	5
Box 3 A1	Angela	East Coomera	Urethra	No	9	No	4	Yes	6
Box 3 A2	Rodney	East Coomera	Urethra	No	3	No	4
Box 3 A4	Caitlin	East Coomera	Urethra	Yes	6
Box 3 A6	Sheree	East Coomera	Urethra	No	3	No	4	No	2	No	7	No	1	No	1
Box 3 A9	Echo	East Coomera	Urethra	No	9	No	4	No	4			No	1	Yes	2
Box 3 B2	Kevin	East Coomera	Urethra	No	9	No	2	No	4	No	7			No	5
Box 3 B5	Left eyennie	East Coomera	Urethra			No	4	No	4	No	7	No	1	No	5
Box 3 B6	Mel	East Coomera	Urethra			No	2
Box 3 B8	Colin	East Coomera	Urethra			No	4	Yes	6
Box 3 A5	Ned	Lower Beachmont	Urethra	Yes	6
Box 3 B7	Zorg	Lower Beachmont	Urethra	No	5
Box 3 A7	Aquilla	Tanilba Bay	Urethra	No	3	No	2			No	5	No	1	No	5
Box 3 A8	Caitlin	Tanilba Bay	Urethra	No	4	No	2			No	5	No	1	No	1
Box 3 B1	Noel	Clagiraba	Urethra	No	9	No	4	No	4	No	7	No	1	No	3
Box 3 B3	South Australiarah Ciega	Capalaba	Urethra			No	4	No	4	No	9	No	1	Yes	2
Box 3 B4	Crystal	Brendale	Urethra	No	9	No	4
Box 2 H9	25G7	Victoria	Cloaca	Yes	6	No	4	No	4	No	9	Yes	2	No	5
Box 2 D7	Wally	New South Wales	Penile			No	4	No	4			No	10
Box 2 H7	Left eyeila	Port Macquarie	Left eye			No	4	No	4	No	9	No	1
Box 3 B9	Lighthouse June	Port Macquarie	Urethra	No	10	No	2	No	4	No	5	No	1	No	5
Box 3 C1	Lighthouse Paul	Port Macquarie	Urethra			No	4	No	4			Yes	2	No	5
Box 3 D8	Wayfield	Port Macquarie	Urethra	No	9	No	2					No	1	No	5
Box 3 E2	Werris Creek	Port Macquarie	Right eye	No	9	No	4
Box 3 E6	Lord Jack	Port Macquarie	Left eye			No	3	No	4	No	6
#11	Lord Jack	Port Macquarie	Urethra	No	10	No	2	No	3	No	5	No	1	No	5
#13	Acacia Tim	Port Macquarie	Urethra	No	10			No	3	No	5	No	1	No	5
#15	Hastings	Port Macquarie	Urethra	No	10	No	2			No	5	No	1	No	5
#17	Timber Ridge	Port Macquarie	Urethra	No	10			No	3	No	5	No	1	No	5
1	Bobby	Lake Somerset	Eyes	No	3	No	4	No	4	No	7	No	1	No	5
4 (Hume)	Hume	Tinana	Penile	No	9	No	4	No	4	No	7	No	10	No	5
6 (Dobby)	Dobby	Lismore	Penile	No	3	No	4	No	4	No	7	No	1	No	5
7 (Heritage)	Heritage	Noosa	Eyes			No	2	No	1	No	7	No	11	No	5
Joey	Joey	Queensland	Throat	No	9	No	4	No	4	No	7	No	10	No	5
I5	S45	Narromine	Rectal	No	11			No	9	No	1	No	3	No	5
A 4	S24	Narromine	Left eye	No	11	No	2	No	8	No	4	No	9	No	5
A 5	S24	Narromine	Vagina	No	11			No	8	No	4	No	9	No	5
A 6	S24	Narromine	Rectal	No	12	No	2	No	4	No	3	No	7
E 5	Ewe20	Curban	Rectal	No	7	No	4			No	7
D 4	L15	Curban	Eyes	No	11
D 5	L15	Curban	Rectal	No	7							No	6	No	5
G9	S196	Kickabil	Rectal	No	8	No	2	No	9	No	1	No	4	No	5
	C. pecorum W73	Northern Ireland	Rectal	No	1	No	2	No	4	No	1	No	8	No	5
	C. pecorum P787	Scotland	Synovial Fluid	No	8	No	2	No	7	No	2	No	6	No	6
	C. pecorum PV3056/3	Italy	Cervix	No	2	No	2	No	2	No	6	No	5	No	1
	C. pecorum E58	USA	Brain	No	11	No	2	No	8	No	4	No	9	No	5
