# Supplementary material for: Comparative genomics of koala, cattle and sheep strains of Chlamydia pecorum
Source: BMC Genomics. 2014 Aug 8;15(1):667. doi: 10.1186/1471-2164-15-667 (PMC4137089; doi:10.1186/1471-2164-15-667)
Supplement: Supplementary file 7 — Additional file 7: Table of primers used in this study. Contains the list of primers used to amplify the six pseudogenes. (XLSX 10 KB) [file 12864_2014_6356_MOESM7_ESM.xlsx]

## Sheet: Sheet1
Gene	Locus Tag	Function	Forward Primer	Reverse Primer	Annealing Temperature	Gene Length	Fragment Length (bp)	Length Analysed (bp)
			5’-3’	5’-3’		(bp)
Gene#1	CpecG_08250	Glycotransferase Activity	TTGTTATGCTTGCCGTAGGTC	TCGCCATGTGATTTGATTGG	61.5°C	12139	497	369
tox
Gene#2	CpecA_0392	Orotate Phosphoribosyltransferase	CGTATTATCTCAGGAGCAGG	GAAGAGCCACAATTAGCGC	56°C	654	367	187
pyreE
Gene #3	CpecA_0641	Hypothetical Protein	GTTCATTAGGTGTGGAGCC	GAAGAGCCACAATTAGCGC	53°C	1392	329	230
(A89)
Gene #4	CpecA_0640	Hypothetical Protein	GATAGAAGAGGCGTGTAGG	GGCATACTATCTTAAGGCC	49°C	1701	286	165
(A50)
Gene #5	CpecG_0412	Hypothetical Protein	GTGTATTGAAGAGGAAGCC	TTATTGGTACAGGGAACC	49 °C	2910	290	186
(G65)
Gene #6	CpecF_0874	Hypothetical Protein	TCTGCTTCCAGTACTCACC	TCGGCATTAGAATCTAAGG	58.6 °C	1134	470	384
(F82)
